# Supplementary material for: YBX1 Confers immunosuppressive bone metastatic traits in non-small cell lung cancer
Source: Nat Commun. 2026 Jun 13;17:7505. doi: 10.1038/s41467-026-73931-2 (PMC13407896; doi:10.1038/s41467-026-73931-2)
Supplement: Supplementary file 4 — Source Data [file 41467_2026_73931_MOESM4_ESM.xlsx]

## Sheet: Figure 1C
	1C	A549	BMD(mg/cm3)
		Round 1	103.746	83.6946	88.3063	92.1283	100.631
		Round 2	57.7146	53.0818	39.7302	65.8038	55.6865
		Round 3	24.1106	25.8331	26.5457	27.2118	22.2753

## Sheet: Figure 1D
1D-1		BS/TV(1/mm)
	Round 1	1.5006	1.1382	1.1783	1.3666	1.4544
	Round 2	1.0523	1.0154	0.8602	1.1788	1.029
	Round 3	0.6041	0.6617	0.6681	0.718	0.5259
1D-2		BV/TV
	Round 1	0.09435	0.077711	0.081981	0.08351	0.09204
	Round 2	0.052227	0.048844	0.035734	0.059872	0.050431
	Round 3	0.022047	0.023436	0.023851	0.024975	0.020244
1D-3		Tb.N(1/mm)
	Round 1	0.859908	0.527376	0.704782	0.683304	0.786673
	Round 2	0.447747	0.503588	0.268547	0.593109	0.398544
	Round 3	0.217596	0.235481	0.260456	0.220871	0.255107
1D-4		Tb.Sp(avg)(mm)
	Round 1	0.93492	1.11928	0.99173	1.00079	0.96694
	Round 2	1.55982	1.55714	1.95493	1.53913	1.90859
	Round 3	2.7847	2.20346	1.87112	2.24347	2.0954

## Sheet: Figure 1E
	1E	A549	Area%
		Round 1	8.32	8.15	7.88	9.5	6.54	8.45
		Round 2	14.22	13.32	14.79	14.67	12.98	17.17
		Round 3	24.89	25.15	20.21	24.31	28.26	24.56

## Sheet: Figure 1H
	1H	YBX1 protein level			0.17	0.18	0.24	0.14	0.2	0.17	0.31	0.37	0.3	0.28	0.32	0.31	0.34	0.4	0.4	0.46	0.43	0.39
		TRAP/Positive stained Area%			0.1116	0.1688	0.092	0.179	0.154	0.0907	0.1569	0.1747	0.3144	0.196	0.207	0.1956	0.4676	0.4737	0.5518	0.5378	0.484	0.5017

## Sheet: Figure 1I
	1I		Total Radiant Efficiency (p/s) (μW/cm2)
		sgCtrl	4990939	3742440	4024983	3953851	2979098
		sgYBX1	1648573	2142206	2574038	1976910	1863365

## Sheet: Figure 1J
	1J-1		BMD(mg/cm3)
		sgCtrl	59.2941	85.8542	78.0274	104.896	58.61
		sgYBX1	75.1532	105.227	122.399	115.683	114.35
	1J-2		BS/TV(1/mm)
		sgCtrl	0.9817	1.1203	1.0402	1.1423	0.9583
		sgYBX1	1.0669	1.0843	1.299	1.2931	1.23
	1J-3		BV/TV
		sgCtrl	0.053754	0.077448	0.071025	0.09567	0.052986
		sgYBX1	0.069161	0.095639	0.112148	0.105398	0.104878
	1J-4		Tb.N(1/mm)
		sgCtrl	0.260062	0.454894	0.335738	0.548538	0.318768
		sgYBX1	0.365693	0.547695	0.73629	0.562351	0.709488
	1J-5		Tb.Sp(avg)(mm)
		sgCtrl	1.69803	1.58086	1.6604	1.55818	1.67839
		sgYBX1	1.38829	1.34456	1.00309	1.34301	1.28829

## Sheet: Figure 2B
	2B		YBX1 positive stained (%)
		Metastasis n=38	46.5	44.6	66.5	53.2	57.1	44.1	58	60.9	59.2	54.2	46	69.8	37	28.3	60.8	33.7	50	65	52.4	40.4	55.9	40.6	60.8	53.2	44.5	58.4	30.6	47	63.3	46.2	46.3	57.7	65.8	56.5	59.4	52.5	61	48.8
		Non-Metastasis n=38	52.6	51	51.2	35.6	47.6	38.6	45.6	51.3	32.5	43.4	60.1	30.4	63.9	22.4	60	44.9	52.3	45.7	40.8	45.1	62	55.8	26.5	50.7	29.9	29.4	62.3	30.5	40.1	45.3	44.3	48.3	33	49.8	44.5	55.8	42.3	43

## Sheet: Figure 2C
	2C		The level of YBX1
		Metastasis (n=80)	0.0007201	0.0006329	0.0007278	0.0005882	0.0006681	0.0006141	0.0006444	0.0006501	0.0005667	0.0007344	0.0006846	0.0007002	0.000705	0.0006851	0.00064	0.0006729	0.0006016	0.0006292	0.0006381	0.000579	0.0006652	0.0006383	0.0006092	0.000706	0.0007586	0.0006631	0.0006628	0.0006606	0.0006964	0.0007704	0.0006331	0.0005426	0.0004986	0.0006143	0.0006522	0.0005845	0.0006433	0.0006403	0.0005861	0.0006557	0.0005924	0.000876	0.0006382	0.0006156	0.0007076	0.000672	0.0005989
		Non-Metastasis (n=180)	0.0005598	0.0007007	0.0008005	0.0006502	0.0007767	0.0007045	0.0005902	0.0006101	0.0006473	0.0006321	0.0006234	0.0005882	0.0006163	0.0006768	0.0006321	0.000744	0.0005751	0.0006322	0.0005403	0.0006887	0.0008168	0.0007736	0.0007404	0.0005942	0.0006888	0.0006617	0.000743	0.0007658	0.0007271	0.0006343	0.0006389	0.0006162	0.0006555	0.0006291	0.000645	0.0006542	0.0007145	0.0006494	0.0006898	0.0006709	0.0005994	0.0006088	0.0006339	0.0006697	0.0006622	0.0007058	0.0006151
[truncated: 133 more columns]

## Sheet: Figure 2D
	2D		The level of YBX1
		Metastasis (n=80)	0.0007201	0.0006329	0.0007278	0.0005882	0.0006681	0.0006141	0.0006444	0.0006501	0.0005667	0.0007344	0.0006846	0.0007002	0.000705	0.0006851	0.00064	0.0006729	0.0006016	0.0006292	0.0006381	0.000579	0.0006652	0.0006383	0.0006092	0.000706	0.0007586	0.0006631	0.0006628	0.0006606	0.0006964	0.0007704	0.0006331	0.0005426	0.0004986	0.0006143	0.0006522	0.0005845	0.0006433	0.0006403	0.0005861	0.0006557	0.0005924	0.000876	0.0006382	0.0006156	0.0007076	0.000672	0.0005989
		Non-Metastasis (n=38)	0.0007007	0.0008005	0.0006502	0.0007767	0.0007045	0.0005902	0.0008168	0.0007736	0.0007404	0.0005942	0.0006888	0.000743	0.0007658	0.0007271	0.0006343	0.0006389	0.0006162	0.0007145	0.0007459	0.0006339	0.0006136	0.0007111	0.0006081	0.00066	0.000639	0.0006128	0.0006774	0.000715	0.0005912	0.0005889	0.0005854	0.0006418	0.0007065	0.0006943	0.0005176	0.000605	0.0006335	0.0005509
[truncated: 33 more columns]

## Sheet: Figure 2E-H
	2E-H	Bone.Metastasis	Age	KPS.Score	EGFR.Mutation	TNM.Stage	OS	Month	YBX1
		0	30-40	90	-	IIA	0	60	0
		1	30-40	100	+	IIIB	1	37	1
		1	40-50	100	+	IIIB	1	14	1
		1	40-50	100	+	IIIA	1	29	1
		1	40-50	90	+	IIA	1	38	1
		1	40-50	90	+	IIIA	1	42	1
		1	40-50	90	+	IIB	1	45	0
		0	40-50	100	-	IIIB	1	6	0
		0	40-50	90	-	IIIB	1	12	1
		0	40-50	100	-	IIIA	1	37	1
		0	40-50	100	+	IIB	0	60	0
		0	40-50	100	+	IIA	0	60	0
		0	40-50	100	+	IIIA	0	60	0
		0	40-50	90	-	IIIB	0	60	1
		0	40-50	90	-	IIIA	0	60	1
		0	40-50	90	+	IIB	1	60	1
		0	40-50	100	-	IIB	0	60	0
		0	40-50	90	+	IIIA	0	60	1
		0	40-50	100	-	IIA	0	60	0
		0	40-50	100	-	IIA	0	60	1
		1	50-60	100	+	IIIB	1	21	1
		1	50-60	100	+	IIIA	1	26	1
		1	50-60	100	+	IIIB	1	31	1
		1	50-60	100	+	IIIB	1	33	0
		1	50-60	100	+	IIIB	1	36	1
		0	50-60	90	-	IIIB	1	7	1
		1	50-60	80	+	IIIB	1	37	1
		1	50-60	90	+	IIIA	1	37	1
		1	50-60	100	+	IIA	0	60	1
		1	50-60	90	-	IIB	0	60	1
		1	50-60	100	+	IIIA	1	48	1
		1	50-60	90	-	IIIA	0	60	0
		0	50-60	100	-	IIIA	1	13	1
		0	50-60	90	-	IIIB	1	18	1
		0	50-60	90	+	IIB	0	60	1
		0	50-60	100	-	IIIA	1	27	1
		1	50-60	80	+	IIIB	1	34	1
		0	50-60	80	-	IIIA	1	41	1
		0	50-60	100	+	IIB	0	60	1
		0	50-60	100	+	IIIA	0	60	1
		0	50-60	90	-	IIIB	0	60	0
		0	50-60	90	+	IIIA	0	60	0
		0	50-60	90	+	IIIA	0	60	1
		0	50-60	100	+	IIB	0	60	1
		0	50-60	100	+	IIIA	0	60	1
		0	50-60	100	+	IIA	0	60	1
		0	50-60	100	+	IIA	0	60	0
		0	50-60	80	+	IIB	0	60	0
		0	50-60	100	+	IIA	0	60	1
		0	50-60	90	+	IIB	0	60	1
		0	50-60	90	-	IIIA	0	60	1
		0	50-60	90	+	IIIA	0	60	1
		0	50-60	100	-	IIB	0	60	1
		0	50-60	100	+	IIIA	0	60	1
		0	50-60	80	-	IIA	0	60	0
		0	50-60	100	-	IIIA	0	60	0
		0	50-60	90	-	IIIA	0	60	1
		0	50-60	100	+	IIA	0	60	0
		0	50-60	90	-	IIA	0	60	0
		0	50-60	100	-	IIB	0	60	0
		0	50-60	100	-	IIB	0	60	0
		0	50-60	90	-	IIIA	0	60	0
		0	50-60	90	-	IIB	0	60	1
		0	50-60	100	-	IIIB	0	60	0
		0	50-60	100	-	IIIA	1	43	1
		0	50-60	80	+	IIIB	1	46	1
		0	50-60	100	+	IIIA	1	52	1
		0	50-60	100	-	IIA	1	58	1
		1	60-70	100	+	IIIB	1	28	1
		1	60-70	100	-	IIIA	1	34	1
		1	60-70	90	-	IIB	0	60	0
		1	60-70	100	+	IIIA	1	31	1
		1	60-70	100	+	IIIA	1	40	0
		1	60-70	90	+	IIIB	1	41	1
		1	60-70	80	-	IIIA	1	41	1
		1	60-70	90	+	IIB	1	41	0
		0	60-70	100	-	IIA	0	60	1
		0	60-70	90	-	IIIB	1	33	1
		0	60-70	90	-	IIB	0	60	0
		0	60-70	80	+	IIIA	1	56	1
		0	60-70	90	-	IIIB	1	38	0
		0	60-70	90	-	IIIA	1	38	0
		1	60-70	90	+	IIIB	1	43	1
		0	60-70	100	-	IIB	1	36	0
		1	60-70	100	+	IIIA	1	45	1
		0	60-70	90	-	IIB	1	32	0
		0	60-70	90	-	IIIA	1	32	0
		0	60-70	90	-	IIIB	0	60	0
		1	60-70	100	-	IIIA	0	60	0
		0	60-70	90	-	IIIA	1	35	1
		0	60-70	80	-	IIIA	1	37	0
		0	60-70	100	-	IIIB	1	37	0
		0	60-70	100	-	IIIA	1	37	1
		0	60-70	100	-	IIA	0	60	1
		0	60-70	100	-	IIB	1	39	0
		0	60-70	100	+	IIA	0	60	1
		0	60-70	100	-	IIA	1	40	0
		0	60-70	90	-	IIB	0	60	1
		0	60-70	100	-	IIIA	1	43	0
		1	60-70	90	+	IIIA	1	52	0
		0	70-80	70	-	IIA	1	52	1
		0	60-70	80	+	IIB	1	53	1
		0	60-70	80	+	IIA	0	60	1
		0	60-70	90	+	IIB	0	60	1
		0	60-70	100	-	IIB	0	60	0
		0	60-70	80	+	IIA	0	60	0
		0	60-70	100	+	IIA	0	60	0
		0	60-70	90	+	IIB	0	60	0
		0	60-70	100	+	IIA	0	60	1
		0	60-70	100	+	IIA	0	60	1
		0	60-70	70	+	IIB	0	60	0
		0	60-70	100	+	IIA	0	60	0
		0	60-70	90	+	IIB	0	60	0
		0	60-70	80	+	IIB	0	60	0
		0	60-70	100	+	IIIA	0	60	1
		0	60-70	100	+	IIIB	0	60	0
		0	60-70	90	-	IIA	0	60	0
		0	60-70	90	-	IIIA	0	60	0
		0	60-70	100	-	IIB	0	60	0
		0	60-70	90	+	IIA	0	60	0
		0	60-70	100	+	IIA	0	60	1
		0	60-70	90	-	IIB	0	60	0
		0	60-70	100	-	IIB	0	60	1
		0	60-70	90	+	IIIA	0	60	1
		0	60-70	90	-	IIIA	0	60	1
		0	60-70	100	-	IIB	0	60	1
		0	60-70	90	+	IIA	0	60	0
		0	60-70	100	+	IIA	0	60	0
		0	60-70	100	-	IIB	0	60	1
		0	60-70	100	-	IIB	0	60	0
		0	60-70	90	+	IIA	0	60	0
		0	60-70	100	-	IIA	0	60	0
		0	60-70	90	-	IIIA	0	60	1
		0	60-70	100	+	IIA	0	60	0
		0	60-70	90	+	IIB	0	60	0
		1	60-70	100	+	IIB	1	60	0
		0	60-70	100	+	IIIB	0	60	0
		0	60-70	90	-	IIB	1	50	1
		0	60-70	100	+	IIIA	1	48	1
		0	60-70	90	+	IIA	1	47	0
		0	70-80	100	-	IIB	0	60	0
		0	70-80	100	-	IIIB	0	60	0
		0	70-80	100	-	IIIB	0	60	0
		0	70-80	90	+	IIB	0	60	1
		1	70-80	70	+	IIIA	1	38	1
		1	70-80	100	+	IIIB	1	40	1
		0	70-80	90	-	IIA	1	41	1
		1	70-80	80	-	IIIA	0	60	1
		1	70-80	100	+	IIIB	0	60	0
		0	70-80	80	+	IIIA	0	60	0
		0	70-80	100	+	IIIA	1	23	1
		0	70-80	70	-	IIIB	1	28	1
		0	70-80	100	+	IIA	0	60	0
		0	70-80	100	+	IIB	0	60	0
		0	70-80	90	-	IIIA	1	31	1
		0	70-80	70	-	IIIB	1	31	0
		0	70-80	100	-	IIA	0	60	0
		0	70-80	90	-	IIB	0	60	0
		0	70-80	100	-	IIIA	1	33	1
		0	70-80	100	+	IIIA	1	34	0
		1	70-80	100	+	IIB	1	35	0
		0	70-80	100	-	IIB	1	37	1
		0	70-80	90	+	IIA	1	37	1
		0	70-80	90	-	IIIA	1	38	0
		0	70-80	100	-	IIIA	1	39	1
		0	70-80	90	-	IIIB	1	39	1
		0	70-80	90	-	IIB	1	40	0
		0	70-80	90	-	IIA	1	40	0
		0	70-80	90	-	IIIA	1	41	1
		0	60-70	100	-	IIB	1	42	1
		1	70-80	70	-	IIIA	1	42	1
		0	70-80	100	-	IIIA	1	42	1
		0	70-80	80	-	IIIB	1	42	1
		0	70-80	90	-	IIB	1	42	1
		0	70-80	90	-	IIA	1	43	0
		0	70-80	100	-	IIIB	1	45	0
		1	70-80	90	-	IIIB	1	46	0
		0	70-80	80	+	IIB	1	47	0
		0	70-80	90	-	IIB	1	48	0
		0	70-80	100	-	IIB	0	60	0

[truncated: 70 more sheets: Figure 3A , Figure 3B, Figure 3C, Figure 3D, Figure 3F, Figure 3G, Figure 3H, Figure 3I, Figure 4C, Figure 4F, Figure 4G, Figure 5B, Figure 5C, Figure 5D, Figure 5E, Figure 5F, Figure 5H, Figure 5I, Figure 5J, Figure 5K …]
